# Supplementary material for: Data on Mapping 444 Dairy Small Ruminant Farms during a Countrywide Investigation Performed in Greece
Source: Animals (Basel). 2023 Jun 20;13(12):2044. doi: 10.3390/ani13122044 (PMC10295351; doi:10.3390/ani13122044)
Supplement: Supplementary file 1 [file animals-13-02044-s001.zip]

Archive with 1 entries (1 files):
- animals-2438635-supplementary.pdf
